# Supplementary material for: Complete Chloroplast Genome Sequence of the Endemic and Endangered Plant Dendropanax oligodontus: Genome Structure, Comparative and Phylogenetic Analysis
Source: Genes (Basel). 2022 Nov 4;13(11):2028. doi: 10.3390/genes13112028 (PMC9690231; doi:10.3390/genes13112028)
Supplement: Supplementary file 1 [file genes-13-02028-s001.zip]

Archive with 1 entries (1 files):
- genes-1998104-supplementary.pdf
